# Supplementary material for: A Novel Subtype of Bovine Hepacivirus Identified in Ticks Reveals the Genetic Diversity and Evolution of Bovine Hepacivirus
Source: Viruses. 2021 Nov 2;13(11):2206. doi: 10.3390/v13112206 (PMC8623979; doi:10.3390/v13112206)
Supplement: Supplementary file 1 [file viruses-13-02206-s001.zip]

Archive with 2 entries (2 files):
- viruses-1430830-supplementary1.pdf
- viruses-1430830-supplementary2.pdf
